# Supplementary material for: One A3B Porphyrin Structure—Three Successful Applications
Source: Nanomaterials (Basel). 2022 Jun 5;12(11):1930. doi: 10.3390/nano12111930 (PMC9182125; doi:10.3390/nano12111930)
Supplement: Supplementary file 1 [file nanomaterials-12-01930-s001.zip]

Archive with 1 entries (1 files):
- nanomaterials-1742178-supplementary.pdf
